# Supplementary material for: Properties of Anion Exchange Membranes with a Focus on Water Electrolysis
Source: Membranes (Basel). 2022 Oct 12;12(10):989. doi: 10.3390/membranes12100989 (PMC9609780; doi:10.3390/membranes12100989)
Supplement: Supplementary file 1 [file membranes-12-00989-s001.zip]

Archive with 1 entries (1 files):
- membranes-1950798-supplementary.pdf
